# Supplementary material for: INSIDE Project: Individual Air Pollution Exposure, Extracellular Vesicles Signaling and Hypertensive Disorder Development in Pregnancy
Source: Int J Environ Res Public Health. 2020 Dec 4;17(23):9046. doi: 10.3390/ijerph17239046 (PMC7731194; doi:10.3390/ijerph17239046)
Supplement: Supplementary file 1 [file ijerph-17-09046-s001.xlsx]

## Sheet: Supplementary table S1
Variabile name	Description	Variable classification
Birth date		Socio-demographic
Age		Socio-demographic
Working address		Socio-demographic
Domicile address		Socio-demographic
Country of birth		Socio-demographic
Ethnicity		Socio-demographic
Residence address		Socio-demographic
Blood sample date		Pregnancy features
Gestational age (week) at sample date		Pregnancy features
Gestational age (day) at sample date		Pregnancy features
LMP	Last menstrual period	Pregnancy features
EDD	Expected date of delivery from last menstrual period	Pregnancy features
UDD	Expected date of delivery from ultrasound	Pregnancy features
Weight		Anthropometric features
Height		Anthropometric features
BMI	Body mass index	Anthropometric features
Smoking status		Lifestyle factors
If current smoker, number of cigarettes		Lifestyle factors
If former smoker, quitting age		Lifestyle factors
Chronicdisease		Pathologic Condition
Drugs before pregnancy		Pathologic Condition
Stop during pregnancy		Pathologic Condition
Ovulation induction		Features related to pregnancy
Conception		Features related to pregnancy
Donor date of birth		Features related to pregnancy
Donor age		Features related to pregnancy
Parity		Features related to pregnancy
Previous miscarriage		Features related to pregnancy
Biochemistry date		Features related to pregnancy
PAPP-A	pregnancy-associated plasma protein-A	Features related to pregnancy
hCG	Human chorionic gonadotropin	Features related to pregnancy
PLGF	Placental growth factor	Features related to pregnancy
PAPPAMoM	Pregnancy-associated plasma protein-A multiple of median	Features related to pregnancy
hCGMoM	Human chorionic gonadotropin multiple of median	Features related to pregnancy
PLGFMoM	Placental growth factor multiple of median	Features related to pregnancy
Twin pregnancy	Y/N	Fetal parameters
CRL	Crown-rump length	Fetal parameters
NT	Nuchal translucency thickness	Fetal parameters
FHR	Fetal heart rate	Fetal parameters
DV	Ductus venosus description (normal/abnormal/reverse/)	Fetal parameters
DVPI	Ductus venosus pulsatility index	Fetal parameters
Cardiacdefect12w		Fetal parameters
Extracardiacdefect12w		Fetal parameters
BackT21		Fetal parameters
AdjT21		Fetal parameters
AdjT18		Fetal parameters
AdjT13		Fetal parameters
Mean BP	Mena blood pressure, mmHg	Fetal parameters
Mean Uta PI		Fetal parameters
PE risk 34 weeks		Fetal parameters
PE risk 37 weeks		Fetal parameters
Cardio ASA until 36 weeks		Fetal parameters
CVS Amniocentesis		Fetal parameters
Karyotype		Fetal parameters
Cardiac defect 16 weeks		Fetal parameters
Extra cardiac defect 16 weeks		Fetal parameters
IUGR32wks		Fetal parameters
Birth outcome	Alive/dead	Neonatal parameters
Birth weight		Neonatal parameters
Sex of the newborn		Neonatal parameters
Date of delivery		Features related to pregnancy
Gestational age at delivery (week)		Features related to pregnancy
Gestational age at delivery (day)		Features related to pregnancy
Delivery mode	Induction/cesarean/spontaneous	Features related to pregnancy
Indication for induction		Features related to pregnancy
Conception	Spontaneous/ICSI-FIVET	Features related to pregnancy
Season at enrollment		Atmospheric features
Temperature		Atmospheric features
Umidity		Atmospheric features
IL-6		Biochemical features
ICAM (Intercellular Adhesion Molecule 1)		Biochemical features
VCAM (Vascular Cell Adhesion Molecule 1)		Biochemical features
Serpin		Biochemical features
C-reactive protein		Biochemical features
Total cholesterol		Biochemical features
Triglycerides		Biochemical features
Glucose_mg_dL		Biochemical features
Lipoprotein_A_mg_dL		Biochemical features
HDL-C	High-density lipoprotein cholesterol	Biochemical features
LDL-C	Low-density lipoprotein cholesterol	Biochemical features
non-HDL-C		Biochemical features
PCSK9	Proprotein convertase/subtilisin kexin type 9	Biochemical features
Fibrinogen		Biochemical features
Area of Residence		Lifestyle factors
Floor of Residence		Lifestyle factors
Residence traffic exposure		Lifestyle factors
Commuting time		Lifestyle factors
Transport mode		Lifestyle factors
ST1HR to ST9HR	Heart rate measured at stadium 1 to 9 of physical exercise	Cardiological parameters
rec1HR	Recovery after 1, 2, 4 minute heart rate	Cardiological parameters
preSP	Resting systolic blood pressure	Cardiological parameters
ST1SP to ST9SP	Systolic blood pressure measured at stadium 1 to 9 of physical exercise	Cardiological parameters
rec1SP, rec2SP, rec4,SP	Systolic blood pressure measure after after 1, 2, 4 minutes of recovery	Cardiological parameters
preDP	Resting diastolic blood pressure	Cardiological parameters
ST1DP to ST9DP	Diastolic blood pressure measured at stadium 1 to 9 of physical exercise	Cardiological parameters
rec1DP, rec2DP, rec4DP	Diastolic blood pressure measure after after 1, 2, 4 minutes of recovery	Cardiological parameters
dfHR	difference peak heart rate	Cardiological parameters
Stadium of exercise	Physical excercise duration	Cardiological parameters
HR max	Maximum heart rate	Cardiological parameters
SP max	Maximum systolic blood pressure	Cardiological parameters
DP max	Maximum diastolic blood pressure	Cardiological parameters
Max load	Maximum physical exercize duration	Cardiological parameters
